# Supplementary material for: Surface Chemistry Interactions of Cationorm with Films by Human Meibum and Tear Film Compounds
Source: Int J Mol Sci. 2017 Jul 18;18(7):1558. doi: 10.3390/ijms18071558 (PMC5536046; doi:10.3390/ijms18071558)
Supplement: Supplementary file 1 [file ijms-18-01558-s001.zip]

Archive with 6 entries (5 files):
- Supplementary Files/
- Supplementary Files/10min after CN.wmv
- Supplementary Files/60min after CN.wmv
- Supplementary Files/Prior CN.wmv
- Supplementary Files/Supplement_2_FT__relaxations_constant TL.docx
- Supplementary Files/Supplement_1_FT_relaxations_constant MGS.docx
